# Supplementary material for: Vaccine-Induced T-Cell and Antibody Responses at 12 Months after Full Vaccination Differ with Respect to Omicron Recognition
Source: Vaccines (Basel). 2022 Sep 19;10(9):1563. doi: 10.3390/vaccines10091563 (PMC9500953; doi:10.3390/vaccines10091563)
Supplement: Supplementary file 1 [file vaccines-10-01563-s001.zip]

Archive with 1 entries (1 files):
- vaccines-1898885-supplementary.pdf
